# Supplementary material for: Newborn Resuscitation Practices and Outcomes in Rural Tanzania—A Real-Time Observational and Video Study
Source: Children (Basel). 2026 Apr 28;13(5):614. doi: 10.3390/children13050614 (PMC13204974; doi:10.3390/children13050614)
Supplement: Supplementary file 1 [file children-13-00614-s001.zip]

Archive with 1 entries (1 files):
- children-4203931-supplementary.pdf
